# Supplementary material for: Effects of Resveratrol on Browning and Insulin Signaling in Primary Murine Adipocytes: Modulation by Sex and Diabetic Status
Source: Nutrients. 2025 Dec 19;18(1):19. doi: 10.3390/nu18010019 (PMC12788144; doi:10.3390/nu18010019)
Supplement: Supplementary file 1 [file nutrients-18-00019-s001.zip]

Archive with 1 entries (1 files):
- nutrients-4018510-supplementary.pdf
